# Supplementary material for: Ubiquitin-Conjugating Enzymes Ubc1 and Ubc4 Mediate the Turnover of Hap4, a Master Regulator of Mitochondrial Biogenesis in Saccharomyces cerevisiae
Source: Microorganisms. 2022 Nov 30;10(12):2370. doi: 10.3390/microorganisms10122370 (PMC9787919; doi:10.3390/microorganisms10122370)
Supplement: Supplementary file 1 [file microorganisms-10-02370-s001.zip]

Archive with 1 entries (1 files):
- microorganisms-2068605-supplementary.pdf
